# Supplementary material for: An investigation of English language teachers’ motivation from an ecological perspective: A case study from mainland China
Source: PLoS One. 2025 Apr 29;20(4):e0321139. doi: 10.1371/journal.pone.0321139 (PMC12040097; doi:10.1371/journal.pone.0321139)
Supplement: S1 Data — (ZIP) [file pone.0321139.s001.zip]

Archive with 50 entries (41 files):
- data analysis results/
- data analysis results/Cali‘s summary/
- data analysis results/Cali‘s summary/Cali's summary/
- data analysis results/Cali‘s summary/Cali's summary/Cali' summary 1.docx
- data analysis results/Cali‘s summary/Cali's summary/Cali' summary 2.docx
- data analysis results/Cali‘s summary/Cali's summary/Cali' summary3.docx
- data analysis results/Cali‘s summary/Cali's summary/Cali' summary4.docx
- data analysis results/Cali‘s summary/Cali's summary/Cali' summary5.docx
- data analysis results/Cali‘s summary/Coding Cali's refelctive journal .png
- data analysis results/Cali‘s summary/The codes of Cali's first interview .png
- data analysis results/Cali‘s summary/The codes of Cali's interview.png
- data analysis results/Cali‘s summary/The codes of Cali's refelctive journals .png
- data analysis results/Cali‘s summary/making notes for the code .png
- data analysis results/Cali‘s summary/the list of Cali.docx
- data analysis results/Harley's summary/
- data analysis results/Harley's summary/Harley' summary 5.docx
- data analysis results/Harley's summary/Harley' summary1.docx
- data analysis results/Harley's summary/Harley' summary2.docx
- data analysis results/Harley's summary/Harley' summary3.docx
- data analysis results/Harley's summary/Harley' summary4.docx
- data analysis results/Jack's summary/
- data analysis results/Jack's summary/Jack's summary1.docx
- data analysis results/Jack's summary/Jack's summary2.docx
- data analysis results/Jack's summary/Jack's summary3.docx
- data analysis results/Jack's summary/Jack's summary4.docx
- data analysis results/Jack's summary/Jack's summary5.docx
- data analysis results/Lily's summary/
- data analysis results/Lily's summary/LIly' summary5.docx
- data analysis results/Lily's summary/LiLy' summary1.docx
- data analysis results/Lily's summary/LiLy' summary2.docx
- data analysis results/Lily's summary/LiLy' summary3.docx
- data analysis results/Lily's summary/LiLy' summary4.docx
- data analysis results/Lisa's summary/
- data analysis results/Lisa's summary/Lisa's summary1.docx
- data analysis results/Lisa's summary/Lisa's summary2.docx
- data analysis results/Lisa's summary/Lisa's summary3.docx
- data analysis results/Lisa's summary/Lisa's summary4.docx
- data analysis results/Sophia' summary/
- data analysis results/Sophia' summary/Sophia's summary1.docx
- data analysis results/Sophia' summary/Sophia's summary2.docx
- data analysis results/Sophia' summary/Sophia's summary3.docx
- data analysis results/Sophia' summary/Sophia's summary4.docx
- data analysis results/Sophia' summary/Sophia's summary5.docx
- data analysis results/Wynne's summary/
- data analysis results/Wynne's summary/Wynne's sumamry 2.docx
- data analysis results/Wynne's summary/Wynne's sumamry 3.docx
- data analysis results/Wynne's summary/Wynne's sumamry 4.docx
- data analysis results/Wynne's summary/Wynne's summary 5.docx
- data analysis results/Wynne's summary/Wynne's summary 6.docx
- data analysis results/Wynne's summary/Wynne's summary1.docx
